# Supplementary material for: The Formation of Stable Lung Tumor Spheroids during Random Positioning Involves Increased Estrogen Sensitivity
Source: Biomolecules. 2024 Oct 12;14(10):1292. doi: 10.3390/biom14101292 (PMC11506229; doi:10.3390/biom14101292)
Supplement: Supplementary file 1 [file biomolecules-14-01292-s001.zip]

Archive with 1 entries (1 files):
- biomolecules-3221273-supplementary.pdf
